# Supplementary material for: Biofluid GPNMB/osteoactivin as a potential biomarker of ageing: A cross-sectional study
Source: Heliyon. 2024 Aug 22;10(17):e36574. doi: 10.1016/j.heliyon.2024.e36574 (PMC11388787; doi:10.1016/j.heliyon.2024.e36574)
Supplement: Multimedia component 1 [file mmc1.xlsx]

## Sheet: Table S1
	Table S1
	The Spearman correlation between the expression levels of the selected genes and age in 17 organs of mice.
	Gene Symbol	Rho	P.value	Organ
	Adipoq	-0.137566	0.316557	WBC
	Adipoq	-0.151255	0.265804	Pancreas
	Adipoq	0.0736046	0.596845	Limb_Muscle
	Adipoq	-0.0358831	0.794796	Bone
	Adipoq	-0.0264313	0.846672	Spleen
	Adipoq	-0.248372	0.0649269	MAT
	Adipoq	-0.0650341	0.637121	Kidney
	Adipoq	-0.0304219	0.827138	BAT
	Adipoq	0.0493942	0.720252	Small_Intestine
	Adipoq	0.184283	0.182213	Marrow
	Adipoq	0.0308256	0.82488	Heart
	Adipoq	0.0216851	0.879944	Skin
	Adipoq	-0.135492	0.32398	Lung
	Adipoq	-0.163795	0.227722	GAT
	Adipoq	-0.306291	0.0216842	SCAT
	Adipoq	0.0348054	0.800831	Liver
	Adipoq	0.059342	0.663967	Brain
	Ahsg	-0.365363	0.0060899	WBC
	Ahsg	0.415098	0.00146714	Pancreas
	Ahsg	0.251864	0.0661732	Limb_Muscle
	Ahsg	-0.078799	0.567419	Bone
	Ahsg	-0.0566544	0.678336	Spleen
	Ahsg	-0.157969	0.244915	MAT
	Ahsg	-0.137381	0.317216	Kidney
	Ahsg	0.0907259	0.514115	BAT
	Ahsg	0.0885909	0.520105	Small_Intestine
	Ahsg	0.0199446	0.886174	Marrow
	Ahsg	0.167033	0.227348	Heart
	Ahsg	-0.040657	0.776971	Skin
	Ahsg	-0.00682488	0.960559	Lung
	Ahsg	0.128656	0.344662	GAT
	Ahsg	0.364279	0.005779	SCAT
	Ahsg	-0.355752	0.00768641	Liver
	Ahsg	0.188191	0.164841	Brain
	Bdnf	0.017706	0.897908	WBC
	Bdnf	0.0106001	0.938196	Pancreas
	Bdnf	0.0283349	0.838833	Limb_Muscle
	Bdnf	0.225133	0.0984182	Bone
	Bdnf	0.153136	0.259837	Spleen
	Bdnf	0.157919	0.245067	MAT
	Bdnf	-0.285316	0.0347322	Kidney
	Bdnf	-0.126994	0.360145	BAT
	Bdnf	-0.00922775	0.94669	Small_Intestine
	Bdnf	0.115019	0.407564	Marrow
	Bdnf	0.10291	0.458992	Heart
	Bdnf	0.0302103	0.833321	Skin
	Bdnf	0.265644	0.0499734	Lung
	Bdnf	0.670065	1.62151e-08	GAT
	Bdnf	-0.00927957	0.945883	SCAT
	Bdnf	0.429328	0.00107229	Liver
	Bdnf	-0.228897	0.0897179	Brain
	Dcn	-0.262668	0.0526933	WBC
	Dcn	0.0540724	0.692249	Pancreas
	Dcn	-0.231652	0.0918976	Limb_Muscle
	Dcn	-0.268773	0.0472369	Bone
	Dcn	0.0516025	0.705654	Spleen
	Dcn	0.0331849	0.808161	MAT
	Dcn	-0.166442	0.224553	Kidney
	Dcn	0.102513	0.460738	BAT
	Dcn	0.00937405	0.945846	Small_Intestine
	Dcn	0.332386	0.0140636	Marrow
	Dcn	0.118586	0.393074	Heart
	Dcn	-0.00218439	0.987862	Skin
	Dcn	0.0543223	0.693653	Lung
	Dcn	0.303955	0.0227586	GAT
	Dcn	-0.408319	0.00178378	SCAT
	Dcn	0.235786	0.0830959	Liver
	Dcn	0.180584	0.182905	Brain
	Fgf21	0	1	WBC
	Fgf21	0.289002	0.0307541	Pancreas
	Fgf21	0.0893608	0.520492	Limb_Muscle
	Fgf21	0.0227256	0.86919	Bone
	Fgf21	-0.143944	0.289869	Spleen
	Fgf21	-0.155253	0.253228	MAT
	Fgf21	-0.0801353	0.560846	Kidney
	Fgf21	0.376644	0.00499771	BAT
	Fgf21	0.0224371	0.870836	Small_Intestine
	Fgf21	0.000771859	0.99558	Marrow
	Fgf21	0.161946	0.24202	Heart
	Fgf21	-0.101302	0.479363	Skin
	Fgf21	-0.0175007	0.899085	Lung
	Fgf21	0.488043	0.000135872	GAT
	Fgf21	0.291139	0.0294849	SCAT
	Fgf21	-0.00908756	0.947498	Liver
	Fgf21	0.0421904	0.757519	Brain
	Fndc5	-0.0908973	0.509256	WBC
	Fndc5	0.364001	0.0058192	Pancreas
	Fndc5	-0.0630015	0.65085	Limb_Muscle
	Fndc5	0.317346	0.0182342	Bone
	Fndc5	0.122045	0.370223	Spleen
	Fndc5	-0.254494	0.0583846	MAT
	Fndc5	-0.127793	0.352482	Kidney
	Fndc5	-0.415126	0.00180037	BAT
	Fndc5	-0.153528	0.263102	Small_Intestine
	Fndc5	0.13346	0.336002	Marrow
	Fndc5	-0.137629	0.320988	Heart
	Fndc5	-0.215352	0.129099	Skin
	Fndc5	-0.0612822	0.65671	Lung
	Fndc5	-0.254536	0.0583414	GAT
	Fndc5	-0.331698	0.012512	SCAT
	Fndc5	0.0948694	0.490844	Liver
	Fndc5	-0.184684	0.172998	Brain
	Fstl1	0.0452912	0.742653	WBC
	Fstl1	-0.180886	0.18216	Pancreas
	Fstl1	-0.563258	9.2448e-06	Limb_Muscle
	Fstl1	-0.258335	0.0568686	Bone
	Fstl1	-0.241067	0.0734879	Spleen
	Fstl1	-0.351024	0.00798826	MAT
	Fstl1	-0.325867	0.0151881	Kidney
	Fstl1	-0.281498	0.0392001	BAT
	Fstl1	-0.0117314	0.932256	Small_Intestine
	Fstl1	0.242454	0.0773225	Marrow
	Fstl1	-0.0598126	0.667463	Heart
	Fstl1	-0.213961	0.13165	Skin
	Fstl1	-0.378429	0.00438806	Lung
	Fstl1	0.0264178	0.846749	GAT
	Fstl1	-0.482315	0.000167062	SCAT
	Fstl1	-0.061273	0.656758	Liver
	Fstl1	0.0300947	0.825732	Brain
	Gpnmb	-0.230893	0.0898825	WBC
	Gpnmb	0.433749	0.00083893	Pancreas
	Gpnmb	0.115685	0.404836	Limb_Muscle
	Gpnmb	0.298428	0.0268931	Bone
	Gpnmb	0.490446	0.00012445	Spleen
	Gpnmb	0.460421	0.000356228	MAT
	Gpnmb	0.314458	0.0193782	Kidney
	Gpnmb	0.239533	0.0810708	BAT
	Gpnmb	0.423732	0.00126569	Small_Intestine
	Gpnmb	0.559899	1.07263e-05	Marrow
	Gpnmb	0.582716	3.78109e-06	Heart
	Gpnmb	0.294535	0.0359016	Skin
	Gpnmb	0.610876	7.30912e-07	Lung
	Gpnmb	0.476552	0.000204926	GAT
	Gpnmb	0.0704934	0.605666	SCAT
	Gpnmb	0.748312	5.12755e-11	Liver
	Gpnmb	0.680431	7.97944e-09	Brain
	Grn	0.288479	0.0326861	WBC
	Grn	0.129238	0.342466	Pancreas
	Grn	-0.300462	0.0272751	Limb_Muscle
	Grn	-0.0349928	0.799781	Bone
	Grn	0.0996234	0.465073	Spleen
	Grn	-0.249127	0.0640888	MAT
	Grn	-0.147223	0.283443	Kidney
	Grn	-0.00241383	0.986179	BAT
	Grn	-0.0795238	0.563849	Small_Intestine
	Grn	0.121573	0.381181	Marrow
	Grn	0.0968249	0.486112	Heart
	Grn	-0.0221174	0.877568	Skin
	Grn	0.137687	0.31613	Lung
	Grn	0.411273	0.00163897	GAT
	Grn	-0.347926	0.00859974	SCAT
	Grn	0.113883	0.407739	Liver
	Grn	0.152122	0.26304	Brain
	Igf1	-0.226843	0.0958207	WBC
	Igf1	0.0631138	0.644003	Pancreas
	Igf1	-0.613315	8.19765e-07	Limb_Muscle
	Igf1	-0.139365	0.310211	Bone
	Igf1	0.132467	0.330438	Spleen
	Igf1	-0.448725	0.000523099	MAT
	Igf1	-0.382435	0.0039581	Kidney
	Igf1	-0.327137	0.0157545	BAT
	Igf1	0.138512	0.313211	Small_Intestine
	Igf1	0.274805	0.0443205	Marrow
	Igf1	0.131334	0.343829	Heart
	Igf1	-0.167906	0.238899	Skin
	Igf1	-0.378291	0.0044036	Lung
	Igf1	-0.266579	0.0470337	GAT
	Igf1	-0.263388	0.0498386	SCAT
	Igf1	-0.191639	0.161028	Liver
	Igf1	-0.0178644	0.896028	Brain
	Il15	0.246051	0.0701723	WBC
	Il15	0.174846	0.197444	Pancreas
	Il15	0.269899	0.0484119	Limb_Muscle
	Il15	0.217927	0.109966	Bone
	Il15	0.0439143	0.747932	Spleen
	Il15	-0.358482	0.00666888	MAT
	Il15	-0.00663713	0.961643	Kidney
	Il15	-0.38273	0.00428608	BAT
	Il15	-0.17416	0.203485	Small_Intestine
	Il15	0.0812887	0.558993	Marrow
	Il15	0.156218	0.259301	Heart
	Il15	0.156215	0.273656	Skin
	Il15	0.0718271	0.602281	Lung
	Il15	0.302933	0.0232424	GAT
	Il15	-0.131933	0.332408	SCAT
	Il15	0.246269	0.0699161	Liver
	Il15	0.0420195	0.758471	Brain
	Il6	-0.158471	0.247853	WBC
	Il6	0.152006	0.263412	Pancreas
	Il6	0.230294	0.0938732	Limb_Muscle
	Il6	0.168431	0.218984	Bone
	Il6	0.0660733	0.62851	Spleen
	Il6	0.18292	0.17721	MAT
	Il6	0.0745544	0.588532	Kidney
	Il6	0.324264	0.0167515	BAT
	Il6	0.0591138	0.668138	Small_Intestine
	Il6	0.0321785	0.817323	Marrow
	Il6	0.373552	0.00539745	Heart
	Il6	-0.176199	0.216154	Skin
	Il6	0.265544	0.0500625	Lung
	Il6	0.315199	0.0179717	GAT
	Il6	0.135686	0.318717	SCAT
	Il6	-0.108781	0.429201	Liver
	Il6	0.109683	0.420987	Brain
	Lcn2	-0.0927424	0.50066	WBC
	Lcn2	0.392189	0.00279486	Pancreas
	Lcn2	-0.0309378	0.824252	Limb_Muscle
	Lcn2	-0.0739018	0.591809	Bone
	Lcn2	-0.24254	0.0716929	Spleen
	Lcn2	0.0754674	0.580402	MAT
	Lcn2	0.577822	3.85095e-06	Kidney
	Lcn2	0.0995701	0.473775	BAT
	Lcn2	-0.195531	0.152534	Small_Intestine
	Lcn2	0.00762477	0.956361	Marrow
	Lcn2	0.261962	0.0556793	Heart
	Lcn2	-0.170472	0.231691	Skin
	Lcn2	0.265111	0.0504518	Lung
	Lcn2	0.220251	0.102862	GAT
	Lcn2	-0.206048	0.127623	SCAT
	Lcn2	0.226723	0.0960016	Liver
	Lcn2	0.377215	0.00415895	Brain
	Lif	0.166601	0.224105	WBC
	Lif	0.010524	0.93864	Pancreas
	Lif	-0.20544	0.136148	Limb_Muscle
	Lif	0.291593	0.0307711	Bone
	Lif	-0.0055726	0.967486	Spleen
	Lif	-0.040305	0.768046	MAT
	Lif	0.317036	0.0183543	Kidney
	Lif	0.33652	0.0128435	BAT
	Lif	-0.176417	0.197598	Small_Intestine
	Lif	0.0955521	0.491889	Marrow
	Lif	0.122633	0.377011	Heart
	Lif	-0.0137275	0.923832	Skin
	Lif	0.226396	0.0964949	Lung
	Lif	0.181264	0.181233	GAT
	Lif	-0.372381	0.00471024	SCAT
	Lif	0.221484	0.104143	Liver
	Lif	0.0123617	0.927951	Brain
	Mstn	-0.0355435	0.796697	WBC
	Mstn	0.168532	0.214371	Pancreas
	Mstn	-0.0338978	0.807743	Limb_Muscle
	Mstn	0.373961	0.00491577	Bone
	Mstn	0.142494	0.294805	Spleen
	Mstn	0.256086	0.056773	MAT
	Mstn	-0.144217	0.293497	Kidney
	Mstn	0.297209	0.0290719	BAT
	Mstn	-0.0915172	0.506359	Small_Intestine
	Mstn	-0.209866	0.127728	Marrow
	Mstn	0.354069	0.00862241	Heart
	Mstn	-0.248576	0.0785943	Skin
	Mstn	0.281211	0.0375449	Lung
	Mstn	0.278399	0.0377434	GAT
	Mstn	0.0545813	0.689499	SCAT
	Mstn	0.147863	0.281335	Liver
	Mstn	-0.105108	0.440734	Brain
	Nampt	-0.0893188	0.516669	WBC
	Nampt	0.173171	0.201839	Pancreas
	Nampt	-0.0455649	0.743541	Limb_Muscle
	Nampt	0.0495718	0.719287	Bone
	Nampt	-0.0519425	0.703803	Spleen
	Nampt	-0.276786	0.0389138	MAT
	Nampt	-0.145918	0.28778	Kidney
	Nampt	-0.121843	0.380114	BAT
	Nampt	-0.0348121	0.800794	Small_Intestine
	Nampt	0.119199	0.390615	Marrow
	Nampt	0.239744	0.0807946	Heart
	Nampt	0.102691	0.473325	Skin
	Nampt	0.16498	0.22871	Lung
	Nampt	-0.108971	0.424025	GAT
	Nampt	-0.405371	0.00193954	SCAT
	Nampt	0.281335	0.0374573	Liver
	Nampt	-0.021574	0.874597	Brain
	Nucb2	0.0446131	0.746376	WBC
	Nucb2	0.0411225	0.763476	Pancreas
	Nucb2	-0.201854	0.143268	Limb_Muscle
	Nucb2	-0.0380241	0.782843	Bone
	Nucb2	-0.0835534	0.540388	Spleen
	Nucb2	-0.229292	0.0891511	MAT
	Nucb2	-0.136453	0.320528	Kidney
	Nucb2	-0.033186	0.811706	BAT
	Nucb2	-0.0222745	0.871765	Small_Intestine
	Nucb2	0.0300061	0.829465	Marrow
	Nucb2	0.270197	0.0481548	Heart
	Nucb2	0.0743441	0.604124	Skin
	Nucb2	-0.0590035	0.668721	Lung
	Nucb2	0.260344	0.0526406	GAT
	Nucb2	-0.537875	1.9101e-05	SCAT
	Nucb2	-0.356877	0.00748233	Liver
	Nucb2	-0.0670454	0.623455	Brain
	Rarres2	-0.0415058	0.76351	WBC
	Rarres2	-0.0178481	0.896123	Pancreas
	Rarres2	-0.08294	0.551008	Limb_Muscle
	Rarres2	0.21595	0.113309	Bone
	Rarres2	-0.0820046	0.547947	Spleen
	Rarres2	-0.0118174	0.931115	MAT
	Rarres2	0.241581	0.0755879	Kidney
	Rarres2	0.218238	0.112883	BAT
	Rarres2	0.124641	0.364579	Small_Intestine
	Rarres2	0.324303	0.0167376	Marrow
	Rarres2	0.0669204	0.630662	Heart
	Rarres2	-0.0388893	0.786436	Skin
	Rarres2	-0.114298	0.406023	Lung
	Rarres2	0.337002	0.0110921	GAT
	Rarres2	-0.0638975	0.639885	SCAT
	Rarres2	0.1907	0.16313	Liver
	Rarres2	0.0847892	0.534393	Brain
	Retn	0.0421559	0.759916	WBC
	Retn	0.0379067	0.781496	Pancreas
	Retn	0.0315039	0.821089	Limb_Muscle
	Retn	0.256106	0.0591177	Bone
	Retn	0.0222885	0.870479	Spleen
	Retn	-0.217523	0.107305	MAT
	Retn	-0.00876295	0.949371	Kidney
	Retn	-0.102821	0.459382	BAT
	Retn	-0.0948446	0.490958	Small_Intestine
	Retn	0.137596	0.321106	Marrow
	Retn	0.181892	0.188051	Heart
	Retn	0.0343154	0.811062	Skin
	Retn	-0.04356	0.75217	Lung
	Retn	-0.378157	0.00405841	GAT
	Retn	-0.379943	0.00387362	SCAT
	Retn	0.06222	0.651792	Liver
	Retn	-0.0172019	0.899864	Brain
	Sfrp5	0.067456	0.624605	WBC
	Sfrp5	0.077613	0.569654	Pancreas
	Sfrp5	0.113576	0.41351	Limb_Muscle
	Sfrp5	0.294521	0.0290564	Bone
	Sfrp5	-0.0902952	0.508086	Spleen
	Sfrp5	0.0735152	0.59026	MAT
	Sfrp5	0.174098	0.20365	Kidney
	Sfrp5	0.0965032	0.487569	BAT
	Sfrp5	-0.107333	0.435406	Small_Intestine
	Sfrp5	0.0343986	0.804958	Marrow
	Sfrp5	0.160978	0.244883	Heart
	Sfrp5	-0.11157	0.43571	Skin
	Sfrp5	-0.111336	0.418374	Lung
	Sfrp5	0.572879	3.95044e-06	GAT
	Sfrp5	0.631383	1.81536e-07	SCAT
	Sfrp5	0.155877	0.25578	Liver
	Sfrp5	-0.0115094	0.932906	Brain
	Sost	-0.22156	0.10402	WBC
	Sost	0.0337096	0.805187	Pancreas
	Sost	0.227107	0.0986378	Limb_Muscle
	Sost	-0.0380771	0.782547	Bone
	Sost	0.0527634	0.699342	Spleen
	Sost	-0.0824878	0.545583	MAT
	Sost	0.285613	0.0345357	Kidney
	Sost	0.0870945	0.531166	BAT
	Sost	0.0975476	0.47863	Small_Intestine
	Sost	-0.077801	0.576032	Marrow
	Sost	-0.107925	0.437276	Heart
	Sost	-0.0344629	0.810265	Skin
	Sost	-0.0712998	0.604956	Lung
	Sost	0.211341	0.117916	GAT
	Sost	0.157117	0.247503	SCAT
	Sost	-0.0156048	0.909969	Liver
	Sost	-0.0818073	0.548914	Brain
	Sparc	-0.295326	0.0285993	WBC
	Sparc	-0.241776	0.0726195	Pancreas
	Sparc	-0.689899	7.90808e-09	Limb_Muscle
	Sparc	-0.278564	0.0394565	Bone
	Sparc	-0.417457	0.0013694	Spleen
	Sparc	-0.405227	0.00194746	MAT
	Sparc	-0.394929	0.00284578	Kidney
	Sparc	-0.304027	0.0254137	BAT
	Sparc	-0.288427	0.0327189	Small_Intestine
	Sparc	0.0353275	0.799799	Marrow
	Sparc	-0.323842	0.0169024	Heart
	Sparc	-0.329387	0.018262	Skin
	Sparc	-0.419804	0.00141953	Lung
	Sparc	-0.210652	0.119147	GAT
	Sparc	-0.401792	0.00214493	SCAT
	Sparc	-0.35143	0.00851556	Liver
	Sparc	0.0212301	0.87658	Brain
	Tnf	-0.0855103	0.534775	WBC
	Tnf	0.211235	0.118104	Pancreas
	Tnf	0.0195679	0.88831	Limb_Muscle
	Tnf	-0.150443	0.272928	Bone
	Tnf	-0.0324131	0.812541	Spleen
	Tnf	0.187887	0.165536	MAT
	Tnf	0.313304	0.0198522	Kidney
	Tnf	0.194473	0.158796	BAT
	Tnf	0.00845682	0.951138	Small_Intestine
	Tnf	-0.138303	0.3186	Marrow
	Tnf	0.128965	0.352679	Heart
	Tnf	0.117969	0.409677	Skin
	Tnf	0.492567	0.00013339	Lung
	Tnf	0.43135	0.000903105	GAT
	Tnf	-0.0581644	0.670249	SCAT
	Tnf	0.158276	0.248443	Liver
	Tnf	0.168461	0.214567	Brain
	Wisp1	-0.313773	0.0196582	WBC
	Wisp1	0.383783	0.00350133	Pancreas
	Wisp1	-0.403692	0.00246934	Limb_Muscle
	Wisp1	-0.199151	0.144934	Bone
	Wisp1	0.132375	0.330779	Spleen
	Wisp1	-0.514513	4.97821e-05	MAT
	Wisp1	-0.195679	0.152218	Kidney
	Wisp1	-0.00883131	0.949464	BAT
	Wisp1	-0.0418137	0.761807	Small_Intestine
	Wisp1	0.060921	0.661671	Marrow
	Wisp1	0.10379	0.455139	Heart
	Wisp1	-0.233534	0.0990834	Skin
	Wisp1	-0.402751	0.00229974	Lung
	Wisp1	-0.110438	0.417777	GAT
	Wisp1	-0.284957	0.0332812	SCAT
	Wisp1	-0.135279	0.324748	Liver
	Wisp1	0.0294136	0.829616	Brain
	The raw data is from bulk RNA-sequencing of 17 organs at 10 ages (aged 1, 3, 6, 9, 12, 15, 18, 21, 24, 27 months) across the mouse lifespan (GSE132040). Genes of adipokines (Retn, Adipoq, Wisp1, Rarres2, Sparc, Sfrp5, Nampt, Fstl1, Ahsg, Lcn2, Nucb2, Fgf21, Grn), genes of myokines (Fndc5, Dcn, Mstn, Il15, Igf1, Bdnf, Lif, Tnf, Il6), genes of osteokines (Sost, Gpnmb) were analyzed. Spearman correl…

## Sheet: Table S2
	Table S2
	Spearman correlation among general characteristics.
			Serum GPNMB conc. (pg/mL)	Urine GPNMB conc. (pg/mL)*	Urine osmotic pressure	Urine creatinine (μmol/L)	BMI	BFP%	SMI	WBC (10^9/L)	RBC (10^12/L)	Hb (g/L)	EO%	BASO%	NLR	PLR	LMR	SII	Hs-CRP (mg/L)	ALT (U/L)	AST (U/L)	GGT (U/L)	TBA (μmol/L)	CRE (μmol/L)	URIC (μmol/L)	UREA (mmol/L)	FAS-eGFR	FBG (mmol/L)	TC (mmol/L)	TG (mmol/L)	HDL-C (mmol/L)	LDL-C (mmol/L)	NEFA (mmol/L)	β-galactosidase (U/L)	IGF-1 (ng/mL)
	Serum GPNMB conc. (pg/mL)	rho	1	.249**	-0.009	0.007	-0.014	0.081	-0.106	-0.089	0.049	-0.007	0.049	0.037	-0.084	-0.104	0.061	-.126*	-0.071	0.021	-0.01	-0.046	-0.017	0.013	-0.03	0.02	-0.058	0.004	0.076	0.043	0.031	0.076	0.003	-.230**	-.145*
		Sig.	.	0	0.852	0.883	0.804	0.163	0.066	0.097	0.362	0.901	0.362	0.489	0.115	0.052	0.256	0.018	0.202	0.657	0.833	0.33	0.766	0.782	0.521	0.667	0.219	0.931	0.109	0.363	0.508	0.109	0.957	0.00304274	0.01
	Urine GPNMB conc. (pg/mL)*	rho	.249**	1	.298**	.473**	-0.055	0.033	-0.073	0.006	-0.017	-0.043	0.014	0.044	0.013	-0.06	-0.017	-0.004	-0.048	-0.035	0.008	0.049	-.144**	-0.057	-0.041	-0.021	-0.031	0.02	0.015	0.022	0.04	-0.013	0.108	-0.062777	-0.077
		Sig.	0	.	0	0	0.309	0.564	0.211	0.908	0.745	0.42	0.79	0.415	0.807	0.266	0.753	0.936	0.392	0.456	0.861	0.299	0.01	0.23	0.386	0.652	0.512	0.665	0.748	0.636	0.399	0.781	0.054	0.424536	0.172
	Urine osmotic pressure	rho	-0.009	.298**	1	.757**	0.032	-0.026	0.078	0.003	.117*	0.094	-0.008	-0.082	0.002	-0.005	0.058	0.024	0.062	0.028	-0.08	0.025	-0.016	-0.069	-0.065	0.026	.268**	-.101*	0.036	-0.053	-0.038	0.079	-0.074	-.202**	.112*
		Sig.	0.852	0	.	0	0.554	0.66	0.179	0.957	0.028	0.08	0.878	0.126	0.968	0.924	0.28	0.656	0.27	0.553	0.09	0.591	0.777	0.144	0.17	0.58	0	0.032	0.448	0.264	0.42	0.095	0.189	0.00963185	0.047
	Urine creatinine (μmol/L)	rho	0.007	.473**	.757**	1	-0.005	-.125*	.166**	0.055	.144**	.153**	-0.014	-0.069	-0.037	-0.102	0.038	-0.047	0.061	0.088	0.005	.111*	-0.027	0.086	0.051	0.009	0.091	-0.063	0.025	-0.001	-0.074	0.056	-0.037	-0.119305	0.051
		Sig.	0.883	0	0	.	0.931	0.039	0.006	0.326	0.009	0.006	0.798	0.218	0.502	0.067	0.498	0.396	0.297	0.071	0.926	0.022	0.651	0.075	0.294	0.853	0.061	0.196	0.607	0.99	0.126	0.251	0.534	0.139249	0.389
	BMI	rho	-0.014	-0.055	0.032	-0.005	1	.373**	-0.017	.270**	.332**	.355**	0.034	-0.005	0.008	-.159**	-.120*	0.02	.411**	.452**	.263**	.468**	0.039	.345**	.441**	.169**	-.305**	.348**	0.007	.512**	-.460**	.108*	.202**	0.16942	-.169**
		Sig.	0.804	0.309	0.554	0.931	.	0	0.767	0	0	0	0.531	0.926	0.881	0.004	0.029	0.722	0	0	0	0	0.497	0	0	0.002	0	0	0.894	0	0	0.049	0	0.123401	0.003
	BFP%	rho	0.081	0.033	-0.026	-.125*	.373**	1	-.789**	0.067	-.249**	-.291**	-0.031	-0.005	0.052	0.113	0.045	.123*	.224**	-0.034	-0.057	-0.025	-0.106	-.384**	-.165**	-0.017	-0.025	.216**	0.097	0.104	0.057	0.073	.132*	0.147617	-.123*
		Sig.	0.163	0.564	0.66	0.039	0	.	0	0.258	0	0	0.595	0.936	0.376	0.054	0.442	0.036	0	0.567	0.332	0.668	0.068	0	0.005	0.771	0.67	0	0.099	0.077	0.336	0.214	0.024	0.185678	0.036
	SMI	rho	-0.106	-0.073	0.078	.166**	-0.017	-.789**	1	0.084	.460**	.506**	-0.027	-0.004	-0.058	-.210**	-0.086	-0.107	-0.043	.189**	0.094	.215**	.143*	.561**	.385**	0.071	-0.047	-0.094	-.121*	.125*	-.276**	-0.044	-0.05	0.0768674	.173**
		Sig.	0.066	0.211	0.179	0.006	0.767	0	.	0.152	0	0	0.649	0.941	0.327	0	0.143	0.068	0.46	0.001	0.109	0	0.014	0	0	0.225	0.423	0.107	0.04	0.033	0	0.457	0.394	0.492464	0.003
	WBC (10^9/L)	rho	-0.089	0.006	0.003	0.055	.270**	0.067	0.084	1	.257**	.268**	-0.055	-0.039	.286**	-.333**	-.116*	.390**	.328**	.227**	0.061	.316**	0.102	.167**	.273**	.128*	-0.082	.159**	-0.094	.290**	-.318**	-0.044	.123*	0.0360586	0.075
		Sig.	0.097	0.908	0.957	0.326	0	0.258	0.152	.	0	0	0.304	0.469	0	0	0.03	0	0	0	0.254	0	0.071	0.002	0	0.017	0.127	0.003	0.079	0	0	0.413	0.031	0.746216	0.189
	RBC (10^12/L)	rho	0.049	-0.017	.117*	.144**	.332**	-.249**	.460**	.257**	1	.824**	-0.024	-0.01	-0.031	-.142**	-0.028	0.033	.179**	.412**	.245**	.334**	0.027	.454**	.425**	0.087	-0.102	0.069	.134*	.375**	-.308**	.219**	.176**	0.0710536	0.041
		Sig.	0.362	0.745	0.028	0.009	0	0	0	0	.	0	0.66	0.854	0.566	0.008	0.597	0.536	0.002	0	0	0	0.639	0	0	0.104	0.056	0.201	0.012	0	0	0	0.002	0.523266	0.474
	Hb (g/L)	rho	-0.007	-0.043	0.094	.153**	.355**	-.291**	.506**	.268**	.824**	1	-0.027	-0.006	-0.078	-.278**	-0.032	-0.08	.196**	.478**	.261**	.432**	0.068	.534**	.498**	.130*	-.190**	.170**	0.097	.410**	-.368**	.189**	.214**	0.0420545	-0.007
		Sig.	0.901	0.42	0.08	0.006	0	0	0	0	0	.	0.62	0.911	0.146	0	0.549	0.133	0.001	0	0	0	0.234	0	0	0.015	0	0.001	0.069	0	0	0	0	0.705808	0.901
	EO%	rho	0.049	0.014	-0.008	-0.014	0.034	-0.031	-0.027	-0.055	-0.024	-0.027	1	.436**	-.181**	0.001	0.007	-.125*	0.084	.184**	.164**	.114*	.128*	.112*	0.071	0.066	-0.091	0.008	.122*	0.025	0.011	.122*	-0.111	0.0339906	-.134*
		Sig.	0.362	0.79	0.878	0.798	0.531	0.595	0.649	0.304	0.66	0.62	.	0	0.001	0.992	0.903	0.019	0.141	0.001	0.002	0.033	0.025	0.036	0.184	0.22	0.09	0.883	0.022	0.638	0.84	0.023	0.051	0.76032	0.019
	BASO%	rho	0.037	0.044	-0.082	-0.069	-0.005	-0.005	-0.004	-0.039	-0.01	-0.006	.436**	1	-0.035	.114*	-.124*	0.022	-0.059	.109*	.105*	0.1	0.024	0.024	-0.016	0.017	-.106*	0.018	.166**	0.042	.144**	.118*	0.003	0.13716	-.135*
		Sig.	0.489	0.415	0.126	0.218	0.926	0.936	0.941	0.469	0.854	0.911	0	.	0.52	0.034	0.02	0.682	0.301	0.043	0.05	0.062	0.669	0.66	0.764	0.747	0.047	0.74	0.002	0.429	0.007	0.027	0.963	0.216275	0.019
	NLR	rho	-0.084	0.013	0.002	-0.037	0.008	0.052	-0.058	.286**	-0.031	-0.078	-.181**	-0.035	1	.489**	-.624**	.849**	.125*	0.004	-0.043	0.034	0.013	-0.09	0.015	0.054	0.009	0.09	-.149**	0.038	-0.104	-.137*	-0.073	-0.00138567	0.023
		Sig.	0.115	0.807	0.968	0.502	0.881	0.376	0.327	0	0.566	0.146	0.001	0.52	.	0	0	0	0.028	0.942	0.427	0.531	0.819	0.094	0.786	0.311	0.864	0.093	0.005	0.481	0.051	0.01	0.201	0.99008	0.692
	PLR	rho	-0.104	-0.06	-0.005	-0.102	-.159**	0.113	-.210**	-.333**	-.142**	-.278**	0.001	.114*	.489**	1	-.352**	.667**	-0.053	-0.085	-0.045	-.173**	-0.09	-.291**	-.225**	-.165**	.189**	-0.096	.119*	-.133*	.224**	0.077	-0.108	-0.00854481	-0.007
		Sig.	0.052	0.266	0.924	0.067	0.004	0.054	0	0	0.008	0	0.992	0.034	0	.	0	0	0.354	0.113	0.401	0.001	0.113	0	0	0.002	0	0.074	0.026	0.013	0	0.151	0.059	0.938888	0.898
	LMR	rho	0.061	-0.017	0.058	0.038	-.120*	0.045	-0.086	-.116*	-0.028	-0.032	0.007	-.124*	-.624**	-.352**	1	-.497**	-.148**	-.110*	-0.093	-.165**	-0.055	-.111*	-0.086	-0.081	.135*	-0.094	.182**	-0.031	.141**	.146**	0.046	0.0760954	0.093
		Sig.	0.256	0.753	0.28	0.498	0.029	0.442	0.143	0.03	0.597	0.549	0.903	0.02	0	0	.	0	0.009	0.04	0.083	0.002	0.335	0.038	0.108	0.129	0.012	0.08	0.001	0.565	0.008	0.006	0.423	0.494139	0.106
	SII	rho	-.126*	-0.004	0.024	-0.047	0.02	.123*	-0.107	.390**	0.033	-0.08	-.125*	0.022	.849**	.667**	-.497**	1	.155**	0.048	-0.012	0.038	-0.013	-.167**	-0.02	-0.016	.130*	0.042	-0.023	0.06	-0.031	-0.024	-0.054	0.0246897	0.065
		Sig.	0.018	0.936	0.656	0.396	0.722	0.036	0.068	0	0.536	0.133	0.019	0.682	0	0	0	.	0.006	0.372	0.819	0.476	0.813	0.002	0.707	0.769	0.015	0.431	0.675	0.26	0.565	0.648	0.346	0.824659	0.257
	Hs-CRP (mg/L)	rho	-0.071	-0.048	0.062	0.061	.411**	.224**	-0.043	.328**	.179**	.196**	0.084	-0.059	.125*	-0.053	-.148**	.155**	1	.306**	.185**	.444**	0.004	.134*	.316**	0.071	-.129*	.175**	0.054	.328**	-.297**	.119*	.151**	0.0544573	-.196**
		Sig.	0.202	0.392	0.27	0.297	0	0	0.46	0	0.002	0.001	0.141	0.301	0.028	0.354	0.009	0.006	.	0	0.001	0	0.941	0.018	0	0.214	0.023	0.002	0.339	0	0	0.035	0.007	0.624864	0
	ALT (U/L)	rho	0.021	-0.035	0.028	0.088	.452**	-0.034	.189**	.227**	.412**	.478**	.184**	.109*	0.004	-0.085	-.110*	0.048	.306**	1	.715**	.625**	.143*	.268**	.376**	.129**	-.122**	.255**	.118*	.408**	-.238**	.113*	.136*	0.107695	-.148**
		Sig.	0.657	0.456	0.553	0.071	0	0.567	0.001	0	0	0	0.001	0.043	0.942	0.113	0.04	0.372	0	.	0	0	0.011	0	0	0.006	0.009	0	0.012	0	0	0.016	0.016	0.182263	0.009
	AST (U/L)	rho	-0.01	0.008	-0.08	0.005	.263**	-0.057	0.094	0.061	.245**	.261**	.164**	.105*	-0.043	-0.045	-0.093	-0.012	.185**	.715**	1	.481**	0.061	.173**	.263**	0.081	-.181**	.167**	.126**	.243**	-0.012	0.056	.138*	0.124792	-.210**
		Sig.	0.833	0.861	0.09	0.926	0	0.332	0.109	0.254	0	0	0.002	0.05	0.427	0.401	0.083	0.819	0.001	0	.	0	0.281	0	0	0.087	0	0	0.007	0	0.804	0.235	0.015	0.121833	0
	GGT (U/L)	rho	-0.046	0.049	0.025	.111*	.468**	-0.025	.215**	.316**	.334**	.432**	.114*	0.1	0.034	-.173**	-.165**	0.038	.444**	.625**	.481**	1	.165**	.316**	.482**	.143**	-.232**	.347**	.117*	.504**	-.345**	.168**	.289**	.163*	-.194**
		Sig.	0.33	0.299	0.591	0.022	0	0.668	0	0	0	0	0.033	0.062	0.531	0.001	0.002	0.476	0	0	0	.	0.003	0	0	0.002	0	0	0.013	0	0	0	0	0.0436945	0.001
	TBA (μmol/L)	rho	-0.017	-.144**	-0.016	-0.027	0.039	-0.106	.143*	0.102	0.027	0.068	.128*	0.024	0.013	-0.09	-0.055	-0.013	0.004	.143*	0.061	.165**	1	0.046	0.05	.139*	0.042	0.042	-0.031	0.039	-.126*	-0.025	-0.092	0.0326719	-0.029
		Sig.	0.766	0.01	0.777	0.651	0.497	0.068	0.014	0.071	0.639	0.234	0.025	0.669	0.819	0.113	0.335	0.813	0.941	0.011	0.281	0.003	.	0.419	0.384	0.014	0.463	0.455	0.587	0.49	0.026	0.655	0.102	0.769354	0.606
	CRE (μmol/L)	rho	0.013	-0.057	-0.069	0.086	.345**	-.384**	.561**	.167**	.454**	.534**	.112*	0.024	-0.09	-.291**	-.111*	-.167**	.134*	.268**	.173**	.316**	0.046	1	.607**	.383**	-.686**	.257**	-0.027	.309**	-.309**	0.057	0.089	.186*	-0.04
		Sig.	0.782	0.23	0.144	0.075	0	0	0	0.002	0	0	0.036	0.66	0.094	0	0.038	0.002	0.018	0	0	0	0.419	.	0	0	0	0	0.563	0	0	0.224	0.116	0.0202557	0.486
	URIC (μmol/L)	rho	-0.03	-0.041	-0.065	0.051	.441**	-.165**	.385**	.273**	.425**	.498**	0.071	-0.016	0.015	-.225**	-0.086	-0.02	.316**	.376**	.263**	.482**	0.05	.607**	1	.234**	-.379**	.254**	0.041	.434**	-.387**	.117*	.130*	.226**	-0.029
		Sig.	0.521	0.386	0.17	0.294	0	0.005	0	0	0	0	0.184	0.764	0.786	0	0.108	0.707	0	0	0	0	0.384	0	.	0	0	0	0.384	0	0	0.013	0.022	0.00468427	0.61
	UREA (mmol/L)	rho	0.02	-0.021	0.026	0.009	.169**	-0.017	0.071	.128*	0.087	.130*	0.066	0.017	0.054	-.165**	-0.081	-0.016	0.071	.129**	0.081	.143**	.139*	.383**	.234**	1	-.378**	.304**	-0.02	0.065	-0.084	0.003	0.051	0.122341	-.112*
		Sig.	0.667	0.652	0.58	0.853	0.002	0.771	0.225	0.017	0.104	0.015	0.22	0.747	0.311	0.002	0.129	0.769	0.214	0.006	0.087	0.002	0.014	0	0	.	0	0	0.672	0.167	0.073	0.951	0.373	0.129391	0.049
	FAS-eGFR	rho	-0.058	-0.031	.268**	0.091	-.305**	-0.025	-0.047	-0.082	-0.102	-.190**	-0.091	-.106*	0.009	.189**	.135*	.130*	-.129*	-.122**	-.181**	-.232**	0.042	-.686**	-.379**	-.378**	1	-.444**	-0.056	-.347**	.139**	-0.048	-.220**	-.393**	.361**
		Sig.	0.219	0.512	0	0.061	0	0.67	0.423	0.127	0.056	0	0.09	0.047	0.864	0	0.012	0.015	0.023	0.009	0	0	0.463	0	0	0	.	0	0.237	0	0.003	0.311	0	4.26098e-07	0
	FBG (mmol/L)	rho	0.004	0.02	-.101*	-0.063	.348**	.216**	-0.094	.159**	0.069	.170**	0.008	0.018	0.09	-0.096	-0.094	0.042	.175**	.255**	.167**	.347**	0.042	.257**	.254**	.304**	-.444**	1	0.081	.449**	-.272**	0.088	.267**	.238**	-.227**
		Sig.	0.931	0.665	0.032	0.196	0	0	0.107	0.003	0.201	0.001	0.883	0.74	0.093	0.074	0.08	0.431	0.002	0	0	0	0.455	0	0	0	0	.	0.087	0	0	0.062	0	0.0028879	0
	TC (mmol/L)	rho	0.076	0.015	0.036	0.025	0.007	0.097	-.121*	-0.094	.134*	0.097	.122*	.166**	-.149**	.119*	.182**	-0.023	0.054	.118*	.126**	.117*	-0.031	-0.027	0.041	-0.02	-0.056	0.081	1	.259**	.313**	.920**	.175**	-0.0605978	-.203**
		Sig.	0.109	0.748	0.448	0.607	0.894	0.099	0.04	0.079	0.012	0.069	0.022	0.002	0.005	0.026	0.001	0.675	0.339	0.012	0.007	0.013	0.587	0.563	0.384	0.672	0.237	0.087	.	0	0	0	0.002	0.453846	0
	TG (mmol/L)	rho	0.043	0.022	-0.053	-0.001	.512**	0.104	.125*	.290**	.375**	.410**	0.025	0.042	0.038	-.133*	-0.031	0.06	.328**	.408**	.243**	.504**	0.039	.309**	.434**	0.065	-.347**	.449**	.259**	1	-.533**	.305**	.242**	.163*	-.197**
		Sig.	0.363	0.636	0.264	0.99	0	0.077	0.033	0	0	0	0.638	0.429	0.481	0.013	0.565	0.26	0	0	0	0	0.49	0	0	0.167	0	0	0	.	0	0	0	0.0421201	0.001
	HDL-C (mmol/L)	rho	0.031	0.04	-0.038	-0.074	-.460**	0.057	-.276**	-.318**	-.308**	-.368**	0.011	.144**	-0.104	.224**	.141**	-0.031	-.297**	-.238**	-0.012	-.345**	-.126*	-.309**	-.387**	-0.084	.139**	-.272**	.313**	-.533**	1	0.081	-0.052	-0.0599275	-0.068
		Sig.	0.508	0.399	0.42	0.126	0	0.336	0	0	0	0	0.84	0.007	0.051	0	0.008	0.565	0	0	0.804	0	0.026	0	0	0.073	0.003	0	0	0	.	0.086	0.358	0.461825	0.237
	LDL-C (mmol/L)	rho	0.076	-0.013	0.079	0.056	.108*	0.073	-0.044	-0.044	.219**	.189**	.122*	.118*	-.137*	0.077	.146**	-0.024	.119*	.113*	0.056	.168**	-0.025	0.057	.117*	0.003	-0.048	0.088	.920**	.305**	0.081	1	.157**	-0.0847239	-.178**
		Sig.	0.109	0.781	0.095	0.251	0.049	0.214	0.457	0.413	0	0	0.023	0.027	0.01	0.151	0.006	0.648	0.035	0.016	0.235	0	0.655	0.224	0.013	0.951	0.311	0.062	0	0	0.086	.	0.006	0.296157	0.002
	NEFA (mmol/L)	rho	0.003	0.108	-0.074	-0.037	.202**	.132*	-0.05	.123*	.176**	.214**	-0.111	0.003	-0.073	-0.108	0.046	-0.054	.151**	.136*	.138*	.289**	-0.092	0.089	.130*	0.051	-.220**	.267**	.175**	.242**	-0.052	.157**	1	-0.0210077	-.159**
		Sig.	0.957	0.054	0.189	0.534	0	0.024	0.394	0.031	0.002	0	0.051	0.963	0.201	0.059	0.423	0.346	0.007	0.016	0.015	0	0.102	0.116	0.022	0.373	0	0	0.002	0	0.358	0.006	.	0.8514	0.005
	β-galactosidase (U/L)	rho	-.230**	-0.062777	-.202**	-0.119305	0.16942	0.147617	0.0768674	0.0360586	0.0710536	0.0420545	0.0339906	0.13716	-0.00138567	-0.00854481	0.0760954	0.0246897	0.0544573	0.107695	0.124792	.163*	0.0326719	.186*	.226**	0.122341	-.393**	.238**	-0.0605978	.163*	-0.0599275	-0.0847239	-0.0210077	1	-0.0639771
		Sig.	0.00304274	0.424536	0.00963185	0.139249	0.123401	0.185678	0.492464	0.746216	0.523266	0.705808	0.76032	0.216275	0.99008	0.938888	0.494139	0.824659	0.624864	0.182263	0.121833	0.0436945	0.769354	0.0202557	0.00468427	0.129391	4.26098e-07	0.0028879	0.453846	0.0421201	0.461825	0.296157	0.8514	.	0.570425
	IGF-1 (ng/mL)	rho	-.145*	-0.077	.112*	0.051	-.169**	-.123*	.173**	0.075	0.041	-0.007	-.134*	-.135*	0.023	-0.007	0.093	0.065	-.196**	-.148**	-.210**	-.194**	-0.029	-0.04	-0.029	-.112*	.361**	-.227**	-.203**	-.197**	-0.068	-.178**	-.159**	-0.0639771	1
		Sig.	0.01	0.172	0.047	0.389	0.003	0.036	0.003	0.189	0.474	0.901	0.019	0.019	0.692	0.898	0.106	0.257	0	0.009	0	0.001	0.606	0.486	0.61	0.049	0	0	0	0.001	0.237	0.002	0.005	0.570425	.
	ALT, alanine aminotransferase; AST, aspartate aminotransferase; BASO%, basophil percentage; BFP%, body fat percentage; BMI, body mass index; CRE, blood creatinine; EO%, eosinophil percentage; FAS-eGFR, estimated glomerular filtration rate (calculated as the FAS equation); FBG, fasting blood-glucose; GGT, glutamyl transpeptidase; Hb, hemoglobin; HDL-C, high density lipoprotein-C; Hs-CRP, hypersens…
